# Supplementary material for: Information Theory Analysis of CTX Shows Consistent Clinical Presentation
Source: J Inherit Metab Dis. 2025 Oct 22;48(6):e70098. doi: 10.1002/jimd.70098 (PMC12541572; doi:10.1002/jimd.70098)
Supplement: Supplementary file 1 — Table S1: Clinical findings in subjects with CTX. [file JIMD-48-0-s003.xlsx]

## Sheet: Sheet1
Supplemental Table 1. Clinical findings in subjects with CTX
Family ID in Hanson et al				1	1	1	1	2	2	2	3	3	4	4	5	5	6	6	7	7	7	7	8	8	9	9	9	10	10	11	11	12	12	13	13	13	14	14	15	15	16	16	17	17	18	18	19	19	20
Subject ID in reference				1	2	3	4	1.1	1.2	1.3	1	2	5	6	27-16, 7	28-16, 9	10	11	P8	P9	P10	P11	III-16	III-17	II-1	II-4	II-5	II-3	II-5	I-1	I-2	2A, 1	1A, 2	5D, 3, 56-2	56-3	56-4	5, 7, P4	6, 8, P5	1, 12, P9	2, 13, P10	Proband	Brother	Family1 (II-1)	Family1 (II-3)	Proband	Identical Twin	II-1, 1, 2-1, II-1, 12, 1	II-2, 2, 2-2, II-2, 13, 2	Index Case
References				Mustafa 2025	Mustafa 2025	Mustafa 2025	Mustafa 2025	Acir 2023	Acir 2023	Acir 2023	Brlek 2023	Brlek 2023	Kim 2022	Kim 2022	Stelten 2019, Stelten 2022	Stelten 2019, Stelten 2022	Kisa 2021	Kisa 2021	Stelten 2021	Stelten 2021	Stelten 2021	Stelten 2021	Desai 2021	Desai 2021	Rashvand 2021	Rashvand 2021	Rashvand 2021	Tang 2020	Tang 2020	Lee 2019	Lee 2019	Zubarioglu 2019, Zubarioglu 2019b	Zubarioglu 2019, Zubarioglu 2019b	Zubarioglu 2019, Zubarioglu 2019b	Zubarioglu 2024	Zubarioglu 2024	Lagarde 2012, Degos 2016, Amador 2018	Lagarde 2012, Degos 2016, Amador 2018	Lagarde 2012, Degos 2016, Amador 2018	Lagarde 2012, Degos 2016, Amador 2018	Catarino 2018	Catarino 2018	Chen 2017	Chen 2017	Zadori 2017	Zadori 2017	Su 2010, Chang 2010, Chen 2011b, Chen 2014, Zhang 2020b, Lee 2022	Su 2010, Chang 2010, Chen 2011b, Chen 2014, Zhang 2020b, Lee 2022	Giraldo-Chica 2015
CYP27A1 variants NM_000784.4				c.525del hom	c.525del hom	c.525del hom	c.525del hom	c.1263+1G>A hom	c.1263+1G>A hom	c.1263+1G>A hom	c.1184+1G>A hom	c.1184+1G>A hom	c.1214G>A;c.435G>T	c.1214G>A;c.435G>T	c.776A>G hom	c.776A>G hom	c.808C> T hom	c.808C> T hom	c.2T>C;c.255+1G>A	c.2T>C;c.255+1G>A	c.2T>C;c.255+1G>A	c.2T>C;c.255+1G>A	c.646+1G>A hom	c.646+1G>A hom	c.1184+1G>A hom	c.1184+1G>A hom	c.1184+1G>A hom	c.435G>T; c.562C>T	c.435G>T; c.562C>T	c.435G>T; c.1264A>G	c.435G>T; c.1264A>G	c.808C>T hom	c.808C>T hom	c.1333C>T hom	c.1333C>T hom	c.1333C>T hom	c.1183C>T; c.1435C>T	c.1183C>T; c.1435C>T	c.1476+2T>C, hom	c.1476+2T>C, hom	c.1183C>T; c.1184+1G>A	c.1183C>T; c.1184+1G>A	c.1477-2A>C; c.1537C>T	c.1477-2A>C; c.1537C>T	c.819delT hom	c.819delT hom	c.1333C>T; c.1263+1G>A	c.1333C>T; c.1263+1G>A	c.1183_1184insT hom
Amino acid change				p.Asp176Metfs*6	p.Asp176Metfs*6	p.Asp176Metfs*6	p.Asp176Metfs*6	splice	splice	splice	splice	splice	p.Arg405Gln;p=	p.Arg405Gln;p=	p.Lys259Arg	p.Lys259Arg	p.Arg270*	p.Arg270*	p.Met1?;splice	p.Met1?;splice	p.Met1?;splice	p.Met1?;splice	splice	splice	splice	splice	splice	splice;p.Arg188*	splice;p.Arg188*	p.Gly145Gly;p.Thr422Ala	p.Gly145Gly;p.Thr422Ala	p.Arg270*	p.Arg270*	p.Gln445*	p.Gln445*	p.Gln445*	p.Arg395Cys;p.Arg479Cys	p.Arg395Cys;p.Arg479Cys	splice	splice	p.Arg395Cys; splice	p.Arg395Cys; splice	splice; p.Arg513Cys	splice; p.Arg513Cys	p.Asp273Glufs*13	p.Asp273Glufs*13	p.Gln445*; splice	p.Gln445*; splice	p.Arg395Leufs*18
Gender				F	M	F	M	F	F	F	M	M	M	M	F	F	M	F	M	F	F	M	M	M	M	F	F	F	M	M	M	M	M	F	F	M	M	F	F	F	F	M	M	F	F	F	M	M	M
Age at last report				36	34	32	26	15	18	18	40	36	54	58	48	50	48	51	50	47	47	46	20	18	40	53	47	49	44	38	37	19	13	16	11	30	29	21	23	17	30	27	48	43	40	40	40	38	60
Age at onset				10	10	11	11	15	12	NR	childhood	7	8	8	<11	<6	NR	NR	Teenage	Teenage	Teenage	NR	8	10	6	5	6	1	2	14	16	6	7	2	0.3	4	10	10	7	8	10	neonate	33	30	childhood	childhood	10	7	25
Age at diagnosis				36	34	32	26	15	18	18	40	36	54	58	30	32	48	51	50	47	47	46	20	18	38	51	45	49	44	38	37	17	12	15	11	30	21	17	19	14	27	NR	NR	NR	40	40	24	23	NR
OPHTHALMOLOGICAL	+/+ - nr	+/+ -	NR
Cataract	0.829146	0.829146	0	+	-	+	+	+	+	+	+	+	+	+	+	+	+	+	-	-	-	-	+	+	+	+	+	+	+	-	-	+	+	-	-	-	-	-	+	+	+	+	-	-	+	+	+	+	-
MUSCULOSKELETAL
Tendon xanthomas	0.673367	0.694301	0.0301508	+	+	+	+	NR	-	-	+	+	+	+	+	+	+	+	+	+	+	-	-	+	+	+	+	+	+	+	+	-	-	-	-	-	-	-	+	-	NR	NR	+	+	-	-	+	+	+
Osteoporosis/Osteopenia	0.20603	0.719298	0.713568	NR	NR	NR	NR	NR	NR	NR	NR	NR	+	+	NR	NR	+	NR	NR	NR	NR	NR	NR	NR	NR	NR	NR	NR	NR	-	-	+	+	+	-	+	-	-	+	+	NR	NR	NR	NR	NR	NR	NR	NR	NR
NEUROLOGICAL
Intellectual disability	0.261307	0.619048	0.577889	-	+	+	-	NR	NR	NR	NR	NR	NR	NR	-	+	+	+	-	-	-	-	+	+	+	+	+	NR	NR	-	-	NR	NR	NR	NR	NR	NR	NR	+	+	-	-	NR	NR	NR	NR	+	+	-
Dementia	0.21608	0.43	0.396985	-	+	+	+	NA	NA	NA	NR	NR	NR	NR	NR	NR	NR	NR	-	-	-	-	-	-	NR	NR	NR	+	NR	+	-	NA	NA	NA	-	-	-	+	NR	NA	-	-	-	-	+	+	+	+	+
Psychiatric disturbances	0.417085	0.653543	0.361809	NR	+	NR	NR	NR	+	NR	NR	NR	NR	NR	-	-	NR	NR	-	+	-	-	+	+	+	+	+	NR	NR	+	+	+	+	+	-	+	+	+	-	-	NR	NR	-	-	+	+	+	-	+
Seizures	0.351759	0.4375	0.190955	+	+	+	+	NR	NR	NR	+	-	-	-	-	-	-	-	NR	NR	NR	NR	+	+	+	-	-	NR	NR	-	-	-	-	-	+	+	+	+	+	+	+	+	-	-	-	-	+	-	-
Cerebellar signs	0.798995	0.80303	0.00502513	+	+	+	+	-	+	+	+	+	+	+	+	+	+	+	-	+	-	-	+	+	+	+	+	+	+	+	+	+	+	+	+	+	+	+	+	+	+	+	+	-	+	+	+	+	-
Pyramidal signs	0.728643	0.751295	0.0301508	+	+	+	+	-	+	+	+	+	+	+	+	+	+	+	-	-	-	-	+	+	+	+	+	+	NR	-	-	-	-	-	-	+	+	-	+	+	+	+	+	+	+	-	+	+	-
Parkinsonism	0.130653	0.22807	0.427136	-	-	-	-	-	-	-	NR	NR	+	+	-	-	+	+	-	-	-	-	NR	NR	-	-	-	NR	NR	+	+	-	-	-	-	-	-	-	-	-	NR	NR	NR	NR	+	+	-	-	+
Peripheral neuropathy	0.457286	0.733871	0.376884	-	-	-	+	NR	NR	NR	NR	NR	+	+	-	+	+	+	-	-	-	-	+	+	+	+	+	+	NR	+	+	+	+	+	+	+	+	+	+	+	NR	NR	+	-	NR	NR	+	+	-
Chronic diarrhea	0.41206	0.550336	0.251256	-	-	-	-	-	-	-	+	+	-	-	+	+	-	NR	-	-	-	-	NR	NR	+	+	+	+	+	-	-	-	-	+	+	+	+	+	+	+	+	+	-	-	+	NR	NR	NR	-
[truncated: 153 more columns]
